# Supplementary material for: Optimizing Quality of Care for Elderly Tuberculosis Patients in Shanghai, China: Insights from Patient Cascade of Care and Patient Pathway Analysis
Source: Trop Med Infect Dis. 2026 Feb 12;11(2):52. doi: 10.3390/tropicalmed11020052 (PMC12945059; doi:10.3390/tropicalmed11020052)
Supplement: Supplementary file 1 [file tropicalmed-11-00052-s001.zip]

Archive with 1 entries (1 files):
- tropicalmed-4058977-supplementary.docx
